# Supplementary material for: Effect of iodine nutritional status on the recurrence of hyperthyroidism and antithyroid drug efficacy in adult patients with Graves’ disease: a systemic review
Source: Front Endocrinol (Lausanne). 2023 Oct 11;14:1234918. doi: 10.3389/fendo.2023.1234918 (PMC10600371; doi:10.3389/fendo.2023.1234918)
Supplement: Supplementary Material 3 — The article retrieved and the reason for non-inclusion or exclusion. [file DataSheet_3.xlsx]

## Sheet: Sheet1
ID	Reason		Title
1	The aim of the study was the effect of ATD versus I131 on oxidative stress in GD, and different levels of iodine intake were not investigated		Peripheral parameters of oxidative stress in Graves' disease: The effects of methimazole and 131 iodine treatments
2	Study of ATD dose and GD efficacy without different levels of iodine intake		Pharmacodynamic Response to Anti-thyroid Drugs in Graves' Hyperthyroidism
3	Case report without different levels of iodine intake		A case of acute hepatitis associated with Basedow's disease
4	Cytokines and autoimmune thyroid disease, without different levels of iodine intake		Cytokines in thyroid autoimmunity
5	Case report without different levels of iodine intake		Effect of methimazole on warfarin anticoagulation in a case of Graves' disease
6	Guideline and consensus without different levels of iodine intake		Impairment in the management of thyreotoxicosis in black Africa: The Tongolese experience
7	No different levels of iodine intake, and for perioperative		A retrospective cohort study: Do patients with graves' disease need to be euthyroid prior to surgery?
8	Amiodarone, and no different levels iodine intake levels		Amiodarone treatment and thyroid autoimmunity markers
9	Case report, no different iodine intake, disease as hyperthyroid crisis		Management of severe thyrotoxicosis when the gastrointestinal tract is compromised
10	No different levels of iodine intake, and for perioperative		Outcomes After Urgent Thyroidectomy Following Rapid Control of Thyrotoxicosis in Graves' Disease are Similar to Those After Elective Surgery in Well-Controlled Disease
11	No different levels of iodine intake		Treatment of Graves' disease by antithyroid drugs. Evaluation of treatment duration and incidence on the prognosis
12	Guideline and consensus, No different levels of iodine intake		Management of thyrotoxicosis
13	Cross-sectional studies, No different levels of iodine intake		Prevalence of hypothyroidism and Graves disease in sarcoidosis
14	Study aimed at iodine intake and risk of morbidity rather than recurrence rate		Graves' disease: Epidemiology, genetic and environmental risk factors and viruses
15	No different levels of iodine intake		CD31, CD62E, and CD62P identify a specific pattern of endothelial activation in Graves' disease
16	The full text is not available, no different levels of iodine intake		Basedow's disease associated with mixed connective tisue disease Sharp's syndrome: Clinical and biological improvement after total thyroidectomy
17	case report, no different levels of iodine intake		Graves' disease and Hashimoto's thyroiditis in monozygotic twins: Case study as well as transcriptomic and immunohistological analysis of thyroid tissues
18	case report and literature review, no different levels of iodine intake		Atypical Complications of Graves' Disease: A Case Report and Literature Review
19	aiming at ATD dose and GD efficacy, no different levels of iodine intake		Low-dose anti-thyroid medication in graves disease: Assessment of the efficacy based on a long-term follow-up (interim report)
20	Guideline and consensus, not aiming at GD		Low-dose anti-thyroid medication in graves disease: Assessment of the efficacy based on a long-term follow-up (interim report)
21	case report, no different levels of iodine intake, not aiming at GD		Thyrotoxicosis hepatitis: A case report
22	Guideline and consensus, no different levels of iodine intake, pregnancy		Thyroid and pregnancy
23	Guideline and consensus, The full text is not available		New therapeutic approaches in thyroidal autoimmune diseases
24	no different levels of iodine intake		Antithyroid drug treatment of von Basedow's disease: Results from a multicenter study
25	Randomly assigned to two ATD doses, UIC was measured but the intervention was not different from the level of iodine intake		Response to methimazole in Graves' disease
26	no different levels of iodine intake		Thyrotoxic periodic paralysis, an unusual cause of hypokalemic periodic paralysis
27	pregnancy, Guideline and consensus		Thyroid gland and pregnancy
28	perioperative, Guideline and consensus		Iopanoic acid rapidly controls Type I amiodarone-induced thyrotoxicosis prior to thyroidectomy
29	No different levels of iodine intake		Remission of Graves' hyperthyroidism treated with methimazole. [Spanish]
30	Duplicate		Remission of Graves' hyperthyroidism treated with methimazole
31	pregnancy		Thyroid and reproduction
32	review		Iodine and the thyroid: 33 Years of study
33	case report, no different levels of iodine intake		Storm and STEMI: a case report of unexpected cardiac complications of thyrotoxicosis
34	Cross-sectional studies		Seasonal variations in the diagnosis of hyperthyroidism
35	The full text is not available		Therapy of Morbus Basedow
36	Cross-sectional studies		Thyrotoxicosis incidence in Switzerland and benefit of improved iodine supply
37	Guideline and consensus		Treatment of iodine-deficiency goitre
38	case report		A case of rhabdomyolysis associated with thyrotoxicosis
39	No different levels of iodine intake		Aberrancies in antigen-presenting cells and T cells in autoimmune thyroid diseases. A role in faulty tolerance induction
40	Cross-sectional studies, no different levels of iodine intake		Autoimmune thyroid diseases in children
41	Cross-sectional studies		Determinants of serum T4 and T3 at the time of diagnosis in nosological types of thyrotoxicosis: a population-based study
42	perioperative		The effect of preoperative Lugol's iodine on thyroid blood flow in patients with Graves' hyperthyroidism
43	Duplicate		The effect of preoperative Lugol's iodine on thyroid blood flow in patients with Graves' hyperthyroidism
44	GO, Guideline and consensus		Octreotide and Graves' ophthalmopathy and pretibial myxoedema
45	No different levels of iodine intake		Erroneous thyroid diagnosis due to over-the-counter biotin
46	case report		Unexpected cause of fever in a patient with untreated HIV
47	case report		Implication of excess iodine intake in Graves-Basedow-disease
48	Guideline and consensus, The full text is not available		Medical therapy of benign thyroid diseases
49	case report		Graves' disease treated by complementary medicine leading to thyroid storm: A case report
50	case report, no different levels of iodine intake		High iodine (substrate) turnover Graves' disease: The intriguing 'rapid responder' variant of thyrotoxicosis
51	not aiming at GD ( iodine-induced hyperthyroidism)		Clinical and therapeutic aspects of iodine-induced hyperthyroidism in an iodine-deficient area (Auvergne, France)
52	pregnancy		Management of a pregnant patient with Graves' disease complicated by thionamide-induced neutropenia in the first trimester
53	perioperative		The surgical treatment of Graves' disease
54	not aiming at GD (alemtuzumab induced thyroid disorders)		Thyroid disorders in alemtuzumab-treated multiple sclerosis patients: a Belgian consensus on diagnosis and management
55	case report, no different levels of iodine intake		Coronary Artery Spasm-Induced Cardiac Arrest Precipitated by Iodine Contrast Load in Unknown Pre-Existing Graves' Disease
56	pregnancy		Thyroid dysfunction during pregnancy. [Spanish]
57	pregnancy		Thyroid disease in pregnancy
58	Children		Common childhood thyroid disorders
59	selenium, no different levels of iodine intake		Selenium and the thyroid gland: More good news for clinicians
60	selenium, no different levels of iodine intake		The role of selenium in thyroid autoimmunity and cancer
61	Review		Mechanisms in endocrinology: Autoimmune thyroid disease: Old and new players
62	Cost-effectiveness studies		Risk preferences, rationality of choices, and willingness to pay for preventive medicine in patients with graves' thyrotoxicosis
63	Review		Cutting edge: The etiology of autoimmune thyroid diseases
64	not aiming at GD (thyroid nodules)		Insights from molecular pathways: Potential pharmacologic targets of benign thyroid nodules
65	Review		The association of other autoimmune diseases in patients with Graves' disease (with or without ophthalmopathy): Review of the literature and report of a large series
66	case		Graves' disease inducing a massive cardiac tamponade
67	pregnancy		Autoimmune thyroid disease and pregnancy
68	Children		Asymmetrical Graves' disease in children: potential usefulness of potassium iodide monotherapy
69	pregnancy		Thyroid dysfunction in pregnancy
70	pregnancy		Thyroid diseases in pregnancy
71	no different levels of iodine intake		Long-term remission following antithyroid drug withdrawal in patients with Graves' hyperthyroidism: parameters with prognostic value
72	no different levels of iodine intake		Antithyroid drug and Graves' hyperthyroidism. Significance of treatment duration and TRAb determination on lasting remission
73	perioperative		Preoperative treatment of hyperthyroidism. Effect on primary postoperative complications
74	pregnancy		Consensus guidelines for the management of thyroid disorders associated with the pregnancy: An overview
75	not a clinical study		Antithyroid drugs [3] (multiple letters)
76	no different levels of iodine intake		Hypothyroidism after iodine-131 or surgical therapy for Graves' disease hyperthyroidism. [French]
77	Duplicate		Hypothyroidism after iodine-131 or surgical therapy for Graves' disease hyperthyroidism
78	pregnancy		Should thyroid disease be screened for in antenatal care?
79	no different levels of iodine intake		Remission with carbimazole therapy and assessment of T4 suppression test as an index of relapse in patients with Graves' disease in India
80	not a clinical study		Presidential address: Boiling water to iodine - A story of unparalleled collaboration
81	not a clinical study, not aiming at GD		Multinodular goitre
82	pregnancy		Paediatric aspects of Graves' disease in pregnancy
83	Cross-sectional studies		Incidence of thyroid diseases in Zhejiang Province, China, after 15 years of salt iodization
84	not aiming at GD, no different levels of iodine intake		Clinical significance of thyroid-stimulating hormone receptor gene mutations and/or sodium-iodine symporter gene overexpression in indeterminate thyroid fine needle biopsies
85	pregnancy		The New American Thyroid Association Guidelines for thyroid disease during pregnancy and postpartum: A blueprint for improving prenatal care
86	pregnancy		Endocrine disease (including diabetes)
87	case report, no different levels of iodine intake		Immune-mediated thrombosis and thyroid disorder: Association of the lupus anticoagulant and Graves' disease
88	pregnancy		Pregnancy and autoimmune endocrine disease
89	pregnancy		Effects of inorganic iodine therapy administered to lactating mothers with graves disease on infant thyroid function
90	pregnancy		Thyroid function of infants breastfed by mothers with graves disease treated with inorganic iodine: A study of 100 cases
91	perioperative		Is rapid preparation for thyroidectomy in severe Graves' disease beneficial? The relationship between clinical and immunohistochemical aspects
92	no different levels of iodine intake		Thyrotropin receptor antibodies (TBII) value for the treatment of Graves' disease by antithyroid drug
93	perioperative		Rapid preparation of patients with Graves' hyperthyroidism for urgent thyroidectomy [1]
94	perioperative		Are anti-thyroid drugs and iodine preparations for surgical preparation in Basedow's disease still current today?
95	the intervention only lasted 8w		Restriction of dietary iodine does not ameliorate the early effect of anti-thyroid drug therapy for Graves' disease in an area of excessive iodine intake
96	case report		Graves' disease with intractable diarrhea, chylous ascites, and chylothorax: A case report
97	no different levels of iodine intake		Peroxidase activity of thyroid tissue in toxic diffuse goiter. Difference among thyroids administered antithyroid drugs and potassium iodide
98	Guideline and consensus		Therapeutic strategy in Graves' disease
99	adulescence		Conservative treatment strategies of thyroid disorders in childhood and adolescence
100	perioperative		Pre-operative Lugol's iodine treatment in the management of patients undergoing thyroidectomy for graves' disease: A review of the literature
101	cardiovascular disease		Hypothesis: Dietary iodine intake in the etiology of cardiovascular disease
102	Guideline and consensus		Pathogenesis, diagnosis and treatment of hyperthyroidism
103	include		Optimal iodine supplementation during antithyroid drug therapy for Graves' disease is associated with lower recurrence rates than iodine restriction
104	The full text is not available		Proceedings: Effect of inorganic iodine on serum thyroxine concentration in Basedow's disease--in patients during treatment with antithyroid agents
105	case report		Thyroid storm precipitated by diabetic ketoacidosis and influenza A: A case report and literature review
106	case report		Psychosis following acute alteration of thyroid status
107	case report		Sarcoidosis and autoimmune thyroid disease. A case series of ten patients
108	diagnostic test		Variability of Thyroid Measurements from Ultrasound and Laboratory in a Repeated Measurements Study
109	pregnancy		Effect of antithyroid drug dosage on fetal thyroid hormone status in mothers with graves' hyperthyroidism
110	case report		Onset of graves' disease during long-term immunosuppressive therapy in a patient with membranous nephropathy
111	adulescence		Thyroid diseases in a school population with thyromegaly
112	pregnancy		Successful, treatment of Graves disease in pregnancy with Lugol's iodine
113	Cross-sectional studies, GO, no different levels of iodine intake		Thyroid-associated ophthalmopathy in black South African patients with Graves' disease: Relationship to antiflavoprotein antibodies
114	case report		Thyrotoxic periodic paralysis in a Saudi Arab
115	case report		Elephantiasic pretibial myxedema
116	no different levels of iodine intake		Leukocyte migration inhibition in vitro in untreated and methimazole-treated patients with Graves disease
117	case report		Development of agranulocytosis by the administration of an antithyroid drug, Mercazole, followed by a successful surgical treatment combined with administration of inorganic iodine and propranolol in a case of Basedow's disease
118	case report		Trauma induced thyroid storm complicated by multiple organ failure
119	case report		Drug-induced thyrotoxic periodic paralysis
120	perioperative		Effect of preoperative iodine in patients with Graves' disease controlled with antithyroid drugs and thyroxine
121	Guideline and consensus		Graves' disease: Current data and treatment
122	Guideline and consensus		Index of suspicion: Case 1. Presentation
123	perioperative		Thyroidectomy for the treatment of Graves' thyrotoxicosis in thioamide-induced agranulocytosis and sepsis
124	case report		Unusual manifestation of graves' disease: Ventricular fibrillation
125	Review		Control of efficiency and results, and adverse effects of excess iodine administration on thyroid function
126	pregnancy		Thyroidopathies
127	Guideline and consensus		Diagnosis and therapy of diseases of the thyroid gland in the practice
128	Side effects of iodine-containing drugs		Endocrine alterations with amiodarone therapy
129	adulescence		Prevalence of autoimmunological disorders of the thyroid in children in the Bialystok population
130	pregnancy		Prevalence of autoimmunological disorders of the thyroid in children in the Bialystok population
131	pregnancy		Recommendations for thyroxin therapy during pregnancy
132	adulescence		Thyroid storm in a toddler presenting as a febrile seizure
133	pregnancy		Obstetric complications due to autoantibodies
134	perioperative		Perioperative management of the thyrotoxic patient
135	not a clinical study		Editorial: Iodine intake - What are we aiming at?
136	Cross-sectional studies		High incidence of multinodular toxic goitre in the elderly population in a low iodine intake area vs. high incidence of Graves' disease in the young in a high iodine intake area: Comparative surveys of thyrotoxicosis epidemiology in East-Jutland Denmark and Iceland
137	pregnancy		Thyroxine excess and pregnancy
138	pregnancy		Epidemiology and prevention of thyroid disease in pregnancy
139	Guideline and consensus		Pharmacologic therapy of Basedow's disease
140	pregnancy		Thyroid dysfunction in pregnancy
141	case report, no different levels of iodine intake		Study of peripheral and histological criteria of thyroid autoimmunity in case of diffuse goiter with hyperthyroidism. [French]
142	No UIC, potassium bromide combined with ATD for 1 month to see efficacy		Short-term effects of combined treatment with potassium bromide and methimazole in patients with Graves' disease
143	no different levels of iodine intake		The influence of uinary iodine excretion on thyroid technetium-99m pertechnetate uptake with Graves hyperthyroidism patients
144	Cross-sectional studies		The Iodine Status and Prevalence of Thyroid Disorders Among Women of Childbearing Age in China: National Cross-sectional Study
145	Cross-sectional studies		Effect of the transition from more than adequate iodine to adequate iodine on national changes in the prevalence of thyroid disorders: repeat national cross-sectional surveys in China
146	Cross-sectional studies		Etiology of adult goiter in Taiwan--a hospital-based study
147	review, not aiming at GD		Hypothyroidism and thyroid substitution: Historical aspects
148	review, no different levels of iodine intake		Interference on iodine uptake and human thyroid function by perchlorate-contaminated water and food
149	Guideline and consensus		Medical treatment in hyperthyroidism
150	case report		Thyrotoxicosis and low iodine uptake in a woman with Graves' disease
151	pregnancy		Specific follow-up for pregnant patients with a thyroid dysfunction
152	perioperative		Thyroid morphology and function after surgical treatment of thyroid diseases
153	no different levels of iodine intake		Selenium and pentoxifylline in patients with mild Graves' orbitopathy: Results of a randomized placebo-controlled double-blind clinical trial
154	no different levels of iodine intake		Therapy of Graves' disease with sodium ipodate is associated with a high recurrence rate of hyperthyroidism
155	case report		SARS-COV-2 as a trigger for autoimmune disease: report of two cases of Graves' disease after COVID-19
156	no different levels of iodine intake		Antithyroid drugs and Graves' disease - Prospective randomized assessment of long-term treatment
157	Guideline and consensus		Evaluation and management of common thyroid disorders in women
158	case report		Reversible benign intracranial hypertension in a child with hyperthyroidism
159	pregnancy		Hyperthyroidism in pregnancy
160	pregnancy		Thyroid diseases in pregnancy other than Graves' disease and postpartum thyroid dysfunction
161	pregnancy		Thyroid disorders of pregnancy
162	Cross-sectional studies (without UIC and different levels of iodine intake)		Clinical features and pathogenesis of thyrotoxicosis in adult melanesians in Papua New Guinea
163	case series		Case series: Rare cases of thyroid storm in COVID-19 patients
164	review		Iodine deficiency: Current aspects and future prospects
165	no different levels of iodine intake		Effects of excess iodine administration on thyroid function in euthyroid patients with a previous episode of thyroid dysfunction induced by interferon-alpha treatment
166	no different levels of iodine intake		Graves' disease in interferon-alpha-treated and untreated patients with chronic Hepatitis C virus infection
167	case report		Successful treatment of a patient with Graves' disease on hemodialysis complicated by antithyroid drug-induced granulocytopenia and angina pectoris
168	case report		Abnormal MRI and EEG findings in thyroid storm resulting from Graves' disease
169	case report		Hyperthermia and metabolic acidosis during subtotal thyroidectomy for a patient with basedow's disease
170	pregnancy		Endocrine emergencies in pregnancy
171	pregnancy		Effects of iodine on thyroid status of fetus versus mother in treatment of Graves' disease complicated by pregnancy
172	pregnancy		Thyroid function in wholly breast-feeding infants whose mothers take high doses of propylthiouracil
173	perioperative		The Use of the Iodine-Rich Drug Amiodarone in the Rapid Preoperative Preparation for Thyroidectomy because of Persistent Hyperthyroidism
174	case report		Very rare case of Graves' disease with resistance to methimazole: a case report and literature review
175	Cross-sectional studies		The incidence of hyperthyroidism in Austria from 1987 to 1995 before and after an increase in salt iodization in 1990
176	perioperative		Efficacy and safety of preoperative preparation with Lugol's iodine solution in euthyroid patients with Graves' disease (LIGRADIS Trial): Study protocol for a multicenter randomized trial
177	adulescence		Element and thyroid status in newborns from mothers with Graves' disease
178	The full text is not available		Inorganic iodine treatment of Basedow's disease
179	The full text is not available		Proceedings: Effect of the volume of iodine uptake on recurrence of Basedow's disease: in patients with suppression of iodine uptake due to actions of antithyroid agents
180	case report		Manifestation of central diabetes insipidus in a patient with thyroid storm
181	case report		Thyroid Eye Disease due to Immune Reconstitution Inflammatory Syndrome as a Consequence of Antiretroviral Therapy in the Setting of AIDS
182	pregnancy		Thyroid dysfunction and pregnancy: Where are we five years later?
183	pregnancy		Clinical aspects of hyperthyroidism, hypothyroidism, and thyroid screening in pregnancy
184	pregnancy		Relevance of thyroid disorders in gynecology and obstretics
185	case report		Marine-Lenhart Syndrome: Case Report, Diagnosis, and Management
186	case report		Malignant hyperthermia in a patient with Graves' disease during subtotal thyroidectomy
187	The full text is not available		Medical treatment of hyperthyroidism other than synthetic antithyroid drugs
188	adulescence		Autoimmune thyroiditis in children and adolescents with type 1 diabetes. Clinical presentation and suggestion for sensible and cost-efficient screening
189	review		Treatment with inorganic iodine for Graves' hyperthyroidism
190	case report		Fungating pustular plaques in a patient with Graves' disease
191	Cross-sectional studies, no different levels of iodine intake		Circulating activated T cell subsets in autoimmune thyroid diseases: Differences between untreated and treated patients
192	no different levels of iodine intake		Remission after potassium iodide therapy in patients with graves' hyperthyroidism exhibiting thionamide-associated side effects
193	case report		Exophthalmos and multinodular goitre, an unusual combination
194	perioperative		Preoperative application of Plummer's iodide therapy - Can the effect be objectively assessed?
195	review		Theoretical aspects of antithyroid drug treatment
196	case report		Therapeutic plasmapheresis in patients with severe hyperthyroidism in whom antithyroid drugs are contraindicated
197	pregnancy		Thyroid disorders during pregnancy. What has to be taken into consideration?
198	case report		Simultaneous diffuse sclerosis variant of papillary thyroid carcinoma and diffuse toxic hyperplasia (Graves' disease)
199	include		Excessive iodine intake does not increase the recurrence rate of graves' disease after withdrawal of the antithyroid drug in an iodine-replete area
200	adulescence		Autoimmune thyroid diseases in children
201	perioperative		The influence of iodine on the intensity of the intrathyroidal autoimmune process in Graves' disease
202	case report		Refractory thyrotoxicosis induced by iodinated contrast agents treated with therapeutic plasma exchange. A case report
203	Guideline and consensus		A rational approach to the treatment of hyperthyroidism
204	perioperative		Medicine's greatest gifts to surgery
205	pregnancy		Thyrotoxicosis and pregnancy
206	adulescence		Congenital Disorders of the Thyroid: Hypo/Hyper
207	case report		Plasmapheresis as effective treatment for thyrotoxic storm after sleeve pneumonectomy
208	Guideline and consensus		Therapeutic strategies in immunogenic hyperthyroidism and endocrine ophthalmopathy
209	review		Thyroid disease in the emergency department: A clinical and laboratory review
210	RAI		The outcome ofI131 treatment in Graves' patients pretreated or not with methimazole
211	no different levels of iodine intake		Sensitive thyrotropin and thyrotropin-receptor antibody determinations one month after discontinuation of antithyroid drug treatment as predictors of relapse in Graves' disease
212	Duplicate		Sensitive thyrotropin and thyrotropin-receptor antibody determinations one month after discontinuation of antithyroid drug treatment as predictors of relapse in Graves' disease
213	no different levels of iodine intake		Medical therapy of Graves' disease: Effect on remission rates of methimazole alone and in combination with triiodothyronine
214	adulescence		Foetal and neonatal thyroid disorders
215	no different levels of iodine intake		Thyroid ultrasonography as a tool for detecting thyroid autoimmune diseases and predicting thyroid dysfunction in apparently healthy subjects
216	not aiming at GD, Guideline and consensus		Hashimoto's thyroiditis: An update on pathogenic mechanisms, diagnostic protocols, therapeutic strategies, and potential malignant transformation
217	case report		Not your textbook thyroid storm: Paradoxical beta-blocker decompensation masking cardiac shunting
218	pregnancy		Obstetric management of thyroid disease
219	perioperative		Surgical management of Graves' disease: Preoperative preparation and extent of surgery
220	review		Symposium 2: Nutrient interactions and their role in protection from chronic diseases: Multiple nutritional factors and thyroid disease, with particular reference to autoimmune thyroid disease
221	perioperative		Lugol's iodine in Graves' disease - Revisited
222	not aiming at GD, no different levels of iodine intake		Longitudinal study on goiter prevalence and goitrogen factors in northeastern Sicily
223	GO, not a clinical study		Letter: Endocrine ophthalmopathy
224	Cross-sectional studies		The different types of hyperthyroidism in Europe. Results of a prospective survey of 924 patients
225	no different levels of iodine intake		A prospective randomized trial of antithyroid drug dose in Graves' disease therapy
226	Duplicate		A prospective randomized trial of antithyroid drug dose in Graves' disease therapy
227	perioperative		Pre-operative optimization with super saturated potassium iodide solution (SSKI) in patients with graves disease undergoing total thyroidectomy
228	review		Decision-Analytic Modeling Studies in Prevention and Treatment of Iodine Deficiency and Thyroid Disorders: A Systematic Overview
229	review, no different levels of iodine intake		Rituximab in Graves' disease
230	perioperative		Effect of preoperative administration of lugol's solution on thyroid blood flow in hyperthyroidism
231	Guideline and consensus		Teratogen update: Antithyroid medications
232	Guideline and consensus		Thyroid hormone therapy: When to use it, when to avoid it
233	diagnostic test		The iodine perchlorate discharge test before and after one year of methimazole treatment of hyperthyroid graves' disease
234	Guideline and consensus		The use and misuse of thyroid hormone
235	pregnancy		Management of hyperthyroidism and hypothyroidism in the pregnant woman
236	not a clinical study, no different levels of iodine intake		Remission rates with antithyroid drugs
237	review		Kinetics of acute and chronic iodine excess
238	非RCT, no different levels of iodine intake		Type 2 iodothyronine deiodinase is highly expressed in human thyroid
239	not aiming at GD		Toxic nodular goiter
240	case report		Differential diagnosis and appropriate treatment of four thyrotoxic patients with graves' disease required to take amiodarone due to life-threatening arrhythmia
241	adulescence		A 3-year-old girl with Graves' disease with hypoglycemia following transient adrenal hyporesponsiveness
242	perioperative		Thyrotoxic crisis in Graves' disease: Indication for immediate surgery
243	no different levels of iodine intake		Autoimmune diseases of the thyroid
244	The full text is not available		What is the recurrence rate in thyrostatically treated Graves' disease?
245	Guideline and consensus		Hyperthyroidism in Graves' disease - Does a therapeutic standard exist? Antithyroid drug treatment
246	Guideline and consensus		Hyperthyroidism in Graves' disease - Antithyroid drug treatment
247	Guideline and consensus		Thyroid gland
248	perioperative		In vivo and in vitro evidence for iodide regulation of major histocompatibility complex class I and class II expression in Graves' disease
249	pregnancy		Prevalence and characteristics of postpartum thyroid dysfunction in Tehran
250	case report		Acute Kidney Injury Following Methimazole Initiation: A Case Report
251	no different levels of iodine intake		Effect of plasma exchange in thyroid storm with consideration of its distribution into the extravascular space
252	not aiming at GD, no different levels of iodine intake		Reflections on mental retardation and congenital hypothyroidism: Effects of trace mineral deficiencies
253	not aiming at GD, Cross-sectional studies		Thyroid diseases in sub-Saharan Africa
254	perioperative		Duplex sonographic assessment of Grave's disease under iodine therapy
255	pregnancy		Postpartum thyroid dysfunction: A frequently undiagnosed endocrine disorder
256	case report		Autoimmune thyroid disease and breast cancer: A chance association?
257	no different levels of iodine intake		Serum thyroid-stimulating hormone receptor antibody levels and thyroid dysfunction after hysterosalpingography: a case-control study
258	not aiming at GD (iodine induced thyrotoxicosis)		Thyroxine toxicosis in patients with iodine induced thyrotoxicosis
259	include		Remission rates with antithyroid drug therapy: Continuing influence of iodine intake
260	not a clinical study		Remission of Graves disease and iodine intake
261	not aiming at GD (aging)		Thyrotropin-axis adaptation in aging and chronic disease
262	Guideline and consensus		Diffuse toxic goiter
263	pregnancy		Graves' disease and obstetric complications
264	pregnancy		Maternal thyrotoxicosis and fetal nonimmune hydrops
265	use UIC to differentiate thyroiditis from GD		Clinical significance of the measurement of the urinary concentration of iodine in differentiating silent thyroiditis from Graves' disease
266	review		Nonthionamide Drugs for the Treatment of Hyperthyroidism: From Present to Future
267	Guideline and consensus		Proceedings: Iodine myxedema
268	case report		Atypical forms of hyperthyroidism
269	case report		Graves' disease with periodic paralysis as an initial symptom: Report of a case with side effects due to the administration of antithyroid and iodine agents
270	perioperative		Graves' disease with severe iodine allergy: Successful surgery after lithium carbonate treatment
271	Guideline and consensus		Diagnosis and therapy of thyroid crisis
272	case report		Increased serum soluble Fas ligand and thyroid stimulation blocking antibody activity in a Japanese patient with Graves' disease following hypothyroidism
273	RAI		Occurrence of ophthalmopathy after treatment for Graves' hyperthyroidism
274	Duplicate		Occurrence of ophthalmopathy after treatment for Graves' hyperthyroidism
275	case report		Progressive ischemic stroke due to thyroid storm-associated cerebral venous thrombosis
276	not aiming at GD		More than adequate iodine intake may increase subclinical hypothyroidism and autoimmune thyroiditis: A cross-sectional study based on two chinese communities with different iodine intake levels
277	perioperative		Experience of surgical treatment for the patient with graves' disease affected by agranulocytosis
278	Cross-sectional studies		Increase in thyrotoxicosis associated with iodine supplements in Zimbabwe [15]
279	Guideline and consensus		Thyroxine suppression therapy in Graves' disease
280	RAI		Iodine-131 therapy for hyperthyroidism may have long-term consequences other than thyroid failure
281	case report		Gain of function TSH receptor mutations and iodine deficiency: implications in iodine prophylaxis
282	not a clinical study		Hyperthyroidism and well-differentiated thyroid carcinoma: A new prognosis factor?
283	not aiming at GD		Perchlorate consumption, iodine status, and thyroid function
284	Side effects of iodine-containing drugs		Amiodarone-induced thyroid disorders
285	perioperative		Effects of Preoperative Iodine Administration on Thyroidectomy for Hyperthyroidism: A Systematic Review and Meta-analysis
286	Duplicate		Effects of Preoperative Iodine Administration on Thyroidectomy for Hyperthyroidism: A Systematic Review and Meta-analysis
287	no different levels of iodine intake		Population screening for autoimmune thyroid disease
288	no different levels of iodine intake		Coronavirus as a Trigger of Graves' Disease
289	not aiming at GD（iodine nutrition）		Iodine nutrition - More is better
290	case report		Toxic adenoma and papillary thyroid carcinoma in a patient with Graves' disease
291	no different levels of iodine intake		The use of a histochemical method for detecting iodine in studying the thyroid
292	pregnancy		Large fetal goiter due to placental passage of maternal antithyroperoxidase antibodies
293	no different levels of iodine intake		Hyperthyroidism in a hospital environment: 5-Year evaluation
294	case report		Case report: A patient with thyroid storm, refractory cardiogenic shock, and cardiac arrest treated with lugol's iodine solution and veno-arterial extra corporalmembrane oxygenation support
295	adulescence		The effect of 17 years of increased salt iodization on the prevalence and nature of goiter in Croatian schoolchildren
296	pregnancy		The significance of the thyroid before, during and after pregnancy
297	case report		Prolonged ventilation in thyroid storm
298	no different levels of iodine intake		Therapeutic effects of combination regimens including methimazole on Graves hyperthyroidism: A network meta-analysis of randomized controlled trials
299	Guideline and consensus		Autoimmune thyroid disease: Further developments in our understanding
300	editorials		Are there any predictors of recovery after antithyroid drugs?
301	review		Hyperthyroidism and cancer
302	no different levels of iodine intake		Soluble endothelium-associated adhesion molecules in patients with Graves' disease
303	no different levels of iodine intake		Induction models of autoimmune thyroid disease - Critical comments
304	review		Time, carbimazole and the outcome of Graves' disease
305	pregnancy		Thyroid function: New guidance for the diagnosis and management of thyroid diseases in pregnancy
306	Guideline and consensus		Practical approach to the treatment of hypothyroidism
307	adulescence		Some aspects of tropical endocrine and metabolic pediatrics
308	adulescence		Identification of Novel Environmental Substances Relevant to Pediatric Graves' Disease
309	case report		ANCA positive relapsing polychondritis, Graves disease, and suspected moyamoya disease
310	not aiming at GD		Lugol's solution-induced painless thyroiditis
311	case report		A patient with thyroid storm presenting with apathetic thyrotoxicosis and features of meningoencephalitis
312	no different levels of iodine intake		A study of the efficacy and safety of excess iodine Chinese herbal decoction for the treatment of Graves disease
313	The full text is not available		Serum T4 and T3 levels during administration of Lugol's solution in Basedow's disease
314	pregnancy		Substituting potassium iodide for methimazole as the treatment for graves' disease during the first trimester may reduce the incidence of congenital anomalies: A retrospective study at a single medical institution in Japan
315	not aiming at GD, not a clinical study		Hashimoto's thyroiditis: From genes to the disease
316	perioperative		Sequential defunctionalization followed by thyroxine supplementation as preoperative preparation of hyperthyroid patients undergoing thyroidectomy
317	pregnancy		Thyroid Diseases During Pregnancy
318	case report		Thyrotoxic hypokalemic periodic paralysis in a Hispanic male
319	include		Effect of universal salt iodization on antithyroid drugs
320	include		Influence of iodine intake after treatment with antithyroid drugs.
321	Potassium iodide treatment, without UIC		Therapeutic effectiveness of potassium iodine in drug-naive patients with Graves' disease: a single-center experience
322	no different levels of iodine intake		Outcome of long-term antithyroid treatment of graves' disease in relation to iodine intake
323	no different levels of iodine intake		Environmental iodine intake affects the response to methimazole in patients with diffuse toxic goiter
